# Supplementary material for: Beyond the Surface: Antinuclear Antibodies in Rheumatoid Arthritis—Experiences from a Single-Center, Cross-Sectional Observational Study
Source: Antibodies (Basel). 2026 Jul 10;15(4):58. doi: 10.3390/antib15040058 (PMC13398195; doi:10.3390/antib15040058)
Supplement: Supplementary file 1 [file antibodies-15-00058-s001.zip]

Archive with 1 entries (1 files):
- antibodies-4379011-supplementary.pdf
